# Supplementary material for: Improving Antibacterial Activity of a HtrA Protease Inhibitor JO146 against Helicobacter pylori: A Novel Approach Using Microfluidics-Engineered PLGA Nanoparticles
Source: Pharmaceutics. 2022 Feb 1;14(2):348. doi: 10.3390/pharmaceutics14020348 (PMC8875321; doi:10.3390/pharmaceutics14020348)
Supplement: Supplementary file 1 [file pharmaceutics-14-00348-s001.zip]

Archive with 1 entries (1 files):
- pharmaceutics-1522260-supplementary.pdf
